# Supplementary material for: Kinetochore phosphatases suppress autonomous Polo-like kinase 1 activity to control the mitotic checkpoint
Source: J Cell Biol. 2020 Oct 30;219(12):e202002020. doi: 10.1083/jcb.202002020 (PMC7608062; doi:10.1083/jcb.202002020)
Supplement: Data S1 — shows the full list of annotated and excluded PBMs in eukaryotic MADBUB homologues. [file JCB_202002020_DataS1.xlsx]

## Sheet: All S-ST-P
Domain	S-[ST]-P position	Sequence		S-[ST]-P highlighted red exccluded because of presence within known motif/domain
	>ABIS_BUB/198-218	ASNAPSGTSKSSPSSSANIFS		for details of motifs/domain and boundaries see (Tromer et al, Open Biol, 2016)
	>ABIS_MAD/249-269	PSSSSISRSVSTPLPMSSSSN
KEN1	>ABIS_MAD/36-56	RRVTALSAILSTPHVHREAKL
	>ABIS_MAD/409-429	KDDTATRDTISSPVVDAGLTD
	>ACAR_BUB/678-698	KDFARAAHLASTPFSGISGHT
	>ACAR_MAD/612-632	CDFIRAAHLASTPFHGIIEQR
	>ACEY_BUB/321-341	DKKLERGIVTSTPAHPLSHPP
Kinase	>ACEY_BUB/629-649	DCRDNVDEILSTPILRLIDWG
	>ACYR_MADBUB/728-748	TKAFAFLLSSSTPLAPGRTKA
	>AGAM_BUB/1348-1368	FHYGGGGSNCSTPVRRTQTSV
	>AGAM_BUB/1380-1400	GTGGGAFSKTSTPVASFRFLR
	>AGAM_BUB/299-319	PQASSEEHYHSSPANAACQQG
	>AGAM_BUB/749-769	YGHNSPAQHLSTPEAHASRPN
	>AGAM_BUB/777-797	QTPPNHAMYPSSPGQQHPHQN
	>AGAM_BUB/994-1014	EQIEASTIRFSTPAENGTSRK
	>AGAM_MAD/539-559	GAQEVFKKEDSTPTPLKAAIV
	>AGAM_MAD/664-684	DENAVPLVDHSTPPSVSSGCN
	>AGOS_MADBUB/563-583	SDAPSMNTAESSPFFTQPQEE
	>ALAI_BUB/431-451	KLNQPIPKTDSTPRAVRTATK
	>AQUE_MADBUB/736-756	IPGYLSDDPTSTPCGGRRVGL
Kinase	>AQUE_MADBUB/907-927	TVTPVHRLPKSSPSMTTGHTV
	>BDEN_MADBUB/514-534	QHNISKAKEISSPTINTKAAM
	>BDEN_MADBUB/672-692	PTSENSLLMHSTPYSSVRSGD
	>BFLO_MADBUB/845-865	SSFCTMARLASTPFNSTGPDL
	>BHOM_MADBUB/358-378	EDSKNRAESESTPRMRRLDWS
	>BMAL_BUB/494-514	NKMAKTGAVTSTPASNFAPPI
TPR	>BMAL_BUB/50-70	METVLRYSVESSPFYNDERLL
	>BMOR_MADBUB/628-648	QVFNFNINDASTPNMSQFKKP
	>BMOR_MADBUB/734-754	SQKMHKNLYVSSPEQAQIPPS
	>BNAT_MADBUB_B/155-175	AMFKDDTADHSTPAHHAEVPG
	>CCOR_MADBUB/328-348	LLGNSHSSLFSTPSLLNSSSF
	>CCOR_MADBUB/661-681	GSYINMFNRDSSPDTGFVVYR
	>CELE_BUB/516-536	FKPSRGNFVTSTPAQGVHLVN
	>CGIG_MADBUB/548-568	QSGNVLQTSTSTPSDRSWLNS
	>CGIG_MADBUB/738-758	QSFAAMARCASTPFSENHEGP
CM1	>CGLA_BUB/395-415	GMTSKQYGAPSSPTVTMFSKN
	>CGLA_BUB/520-540	DKPSSVIPSQSSPFISQPIPK
CM1	>CINT_MADBUB/534-554	LEDEVMECKPSSPTVCTKEAM
	>CMER_MADBUB/1333-1353	EASSTLSSSLSSPCQHAAAVQ
	>CMER_MADBUB/1497-1517	GHMQSSSAGKSSPAVYYLVER
	>CMIL_BUB/650-670	QDFAFATHLASTPFHGVQKQP
	>CMIL_MAD/739-759	CDFARAAHLASTPFHCNRLNE
CDII	>CMIL_MAD/877-897	LNSFPEFHVQSSPLPHPKDGS
	>CNEO_MADBUB/451-471	WERQWHKPGSSTPPKPKPLEQ
	>COWC_MADBUB/243-263	AGQQLVGSPVSTPAATKASFS
	>COWC_MADBUB/409-429	LKIDDESQPQSSPATEPGELM
	>COWC_MADBUB/464-484	SAVLDENQQDSTPTSPLARPS
	>COWC_MADBUB/528-548	HSGSFSVSQPSTPIAPASKRE
CDII	>COWC_MADBUB/759-779	PETEELPAALSSPKTATNTVV
	>CSUB_MADBUB/528-548	RSPASDAMDISSPVQSPAARA
	>CSUB_MADBUB/622-642	DGSSQPRTQPSSPAFERSLSG
CDII	>CTEL_MADBUB/866-886	IELHPNFHSMSSPMPHFAPHK
	>CVAR_MADBUB/813-833	TAGCPSGGPGSSPRAARKRPL
	>DDIS_MADBUB/588-608	SSSLQLNNVPSSPNPFTESTL
	>DHAN_MADBUB/516-536	DTNVQGDSVQSSPFIERPSSS
CM1	>DMAG_MADBUB/561-581	EQNSGVGVSGSSPTVNTKQAL
	>DMAG_MADBUB/796-816	MAFANNLRIQSTPLLHTRHQQ
	>DMEL_BUB/596-616	HFHPYMLGQTSTPKSEANGYR
	>DMEL_MAD/628-648	FNMFIKSQAVSTPKGTQKQAP
	>DMEL_MAD/703-723	TTTKSTITSTSSPGSNAVSKL
TPR	>DRER_BUB/140-160	YRFFQERTSASTPAAPSDHVR
	>DRER_BUB/521-541	RDFSLSAHLVSTPLHPHAPHS
	>DRER_MAD_B/366-386	CEFARAAQLASSPFAGVDRQK
	>EHUX_MADBUB/1127-1147	PGASRTIDLGSSPELFKRLRP
	>ESIL_MAD/571-591	QEPHAAQTQASSPTAVEMDIC
	>FALB_BUB/142-162	ANLLAPPKGVSSPNPCKNQGL
TPR	>FALB_BUB/44-64	SYCVKLAEFISSPCQYFEYLH
	>FALB_BUB/595-615	RDFARAAQLMSTPFNHLAAPS
	>FALB_MAD/448-468	HEQAAEVMGASTPLGMQGFAF
	>FALB_MAD/625-645	CDFNRAAHLASTPFHGVVAQG
	>GLUX_BUB/161-181	AEQSDSRAASSSPRQTSTAAS
ABBA	>GLUX_MAD/361-381	VDTDSKSAVPSTPKFTPFRDE
CMI	>GSUL_MADBUB/424-444	DITFDNNLNVSSPTIHTKMAL
	>GTHE_MADBUB/1029-1049	SCSSSLHFSSSSPAPLLSSAL
CM1	>GTHE_MADBUB/642-662	VPGNFFVACESSPTVNTKKAR
	>GTHE_MADBUB/693-713	SDFFKRAATSSSPTINTKNAQ
CM1	>GTHE_MADBUB/778-798	ATSCPVMLAHSTPTRSTREAF
	>HSAP_BUB/598-618	GDFTSAAQLASTPFHKLPVES
TPR	>HSAP_BUB/88-108	FLYNHGIGTLSSPLYIAWAGH
	>HSAP_MAD/623-643	CDFARAARFVSTPFHEIMSLK
Kinase	>HSAP_MAD/950-970	LEGQKILANCSSPYQVDLFGI
	>KLAC_MADBUB/565-585	KSTNSVNTAESSPFLTQPQRL
	>LAMPREY_MADBUB/621-641	RQFAQLAPLMSTPFSVCQDTH
	>LANA_MADBUB/784-804	SNFAAAARLASTPFNPLGDHP
	>LOCU_BUB/532-552	RDFALSAQIASTPFHSRASLP
	>LOCU_MAD/631-651	CDFLRAAHLASTPFSGGLGQR
Kinase	>LOCU_MAD/976-996	FLKQGLLSETSSPYQLDLLGI
	>LSAL_MADBUB/321-341	HQDEDIQQPASTPCKIGGTAL
	>LSAL_MADBUB/637-657	EDFSKKAFVSSTPAFGKRFMP
	>LSAL_MADBUB/890-910	DSMFQSTCDISTPNLEISNIG
	>MBRE_MADBUB/666-686	AAPSTESITHSTPFVRPNAAA
CDII	>MBRE_MADBUB/766-786	LVENRHADWASSPWCQQLPAP
ABBA	>MCIR_MAD/290-310	STSSRIPPTMSSPSESFSVFT
KEN2 and others	>MELO_MADBUB/337-357	ATSKNSTSQASTPWRDFGAEQ
MadaM	>MLAR_BUB/239-259	VLFNDPLKEYSTPTIPSATET
	>MLAR_BUB/568-588	SGGSFTIGQRSTPAFKPVRKP
	>MLEI_MADBUB/867-887	TTATIHAKPISSPNPEFKEPL
	>MMUS_BUB/166-186	QILNQVMMTNSSPEKNSACVP
	>MMUS_BUB/585-605	GDFTSAAQLSSTPFHKFPADL
	>MMUS_MAD/602-622	CDFARAARLASTPFHEILSSK
Kinase	>MMUS_MAD/926-946	LEGQKILANCSSPYHVDLLGI
	>MPOL_MADBUB/476-496	VQSEGQVTIKSSPCTSIPSTP
	>MPOL_MADBUB/484-504	IKSSPCTSIPSTPMLVETDTD
	>MPOL_MADBUB/502-522	DTDTVQSVRDSSPKNGDIILD
	>MPOL_MADBUB/888-908	VEEASITVEGSSPVLAGICLD
KEN2 and others	>MVER_MADBUB/334-354	QIRRKENVYESTPWQGVTLRS
	>NCRA_MADBUB/767-788	NEDEDMLEPESSPLREIPEED
TPR	>NGAD_MADBUB/117-137	KIWISYADRLSSPGEIFKFLH
	>NGAD_MADBUB/442-462	MSPPGPTPAPSSPAATACHAD
	>NGAD_MADBUB/509-529	SSGKASPRPSSSPSAPPTMTF
	>NGRU_MAD/1-16	xxxxMTFSVYSSPSTSCSPSS
	>NGRU_MAD/147-167	LMTASNNVNACSTPMSPTGMF
	>NVEC_MADBUB/878-898	TTFSAAAHVASTPFHGGIDPP
CDII	>NVEC_MADBUB/987-1007	HVVRELLSTLSSPVSSYEGYC
	>NVIT_MADBUB/1011-1031	TETFNRPLIASTPMTNHFKAY
	>OBIM_MADBUB/652-672	INQVLCKNMVSTPFHPSTNVF
Kinase	>OLUC_MADBUB/1086-1106	FDRLLNQPTESTPPPLGSLRS
	>OLUC_MADBUB/268-288	LSGPTRGATQSTPQAQTSNAQ
	>OLUC_MADBUB/718-738	RPARRPLGLRSTPNTEFREST
	>OLUC_MADBUB/727-747	RSTPNTEFRESTPRISSMKKR
	>OSAT_BUB_A/796-816	ARSHGQHGACSSPHAVDGMTG
Kinase	>OTAU_MADBUB/1081-1101	FDRLLNQPTDSTPPPLGSLRS
	>OTAU_MADBUB/712-732	HSARRVKGLKSTPTAGLREAT
	>PCAR_MADBUB/487-507	NENLSSYNIPSTPSNDNASTS
	>PCAR_MADBUB/541-561	IGYNEMEEPVSSPFQESVSFN
	>PPAT_BUB/868-888	QPSQYSPIVCSTPSKSITTFK
	>PPAT_MAD/429-449	PHPAAHHPAVSSPRSSAEKAK
CMI	>PPUR_MADBUB/495-515	EAMQEIEAMFSSPLPFEHAAD
	>PSTI_MAD/209-229	KRMVLCAPSASSPPSPPRETT
ABBA	>PSTI_MAD/384-404	PFIDGDASVLSTPKSSFTVFR
	>PSTI_MAD/418-438	VTDSVMKVKRSTPSENPGLGT
CM1	>SCER_BUB/464-484	EVFSMFNQHYSTPGALLDGDD
	>SCER_BUB/585-605	QTQLTSTTIQSSPFLTQPEPQ
	>SKOW_MADBUB/1070-1090	DNFQRAARMASTPFNPSALFN
KARD	>SKOW_MADBUB/1172-1192	YETTINTVPPSTPLSPILERS
CDII	>SKOW_MADBUB/1403-1423	NFISHLLTTISTPLQSYPGYF
	>SMIM_MADBUB/705-725	EQFTAATFLSSTPCPGKYNKN
	>SPOM_BUB/185-205	AHPSIHDAPYSSPFPPPRIVL
	>SPUN_MADBUB/391-411	ERRARKYGNFSSPQPTRTREP
	>SPUN_MADBUB/564-584	GSRLGMPSAHSTPYHGRYTDE
	>SPUR_MADBUB/941-961	YSFEVAARMASTPFNDASSLK
	>TADH_MADBUB/600-620	QNFSIATHVTSTPACDQVNIN
	>TADH_MADBUB/681-701	STGSRANIGFSTPSDQRVDIV
TPR	>TDEF_MADBUB/197-217	TANPPASDEPSSPPIGPVRAA
	>TDEF_MADBUB/563-583	EDENLRDELYSSPFIEHPPPR
	>TRUB_BUB/566-586	TDFAMLAQCVSTPFAFKTPHS
	>UMAY_MADBUB/35-55	PGGSKIEQTSSTPIIDFNKIE
	>WMEL_MADBUB/539-559	VFKDENAAAVSTPAVKSSSGA
	>XTRO_BUB/629-649	GDFALAARLASTPANKQTEST
	>XTRO_MAD/590-610	CDFVRAAHLASTPFHRARDQS
Kinase	>XTRO_MAD/929-949	ESGQQFLSPQSSPYQVDLLGI
	>ZNEV_MADBUB/830-850	TQAFSCPLFSSTPSVGKFKQL
	>PTRI_MADBUB/285-305	ENSGFSGFNDSTPGEDAIQTR
CM1	>PTRI_MADBUB/572-592	LALKELSIMFSSPAMGLNDLS
KEN2	>RMIC_MAD/322-342	EKFASATLLQSSPVQPVVPIP
	>SARC_MADBUB/622-642	AAHSVEADARSSPTPALAPSG
	>SCER_MAD/4-24	YAKKRISYMPSSPSQNVINFE
Kinase	>TPSE_MADBUB/1125-1145	DVKPDNWVLTSSPKGRNDAGV
	>TTRA_MADBUB/579-599	ANRLPQPQFPSTPSSDTKRAT
	>YLIP_MADBUB/351-371	AKTTTIMVKDSSPTGPRPATP
	>YLIP_MADBUB/476-496	GKTPYRYDKNSTPYSESPAYE
	checked from CINT MADBUB

## Sheet: PBMs (not in domains)
PBM position	PBM sequence	KARD position	KARD sequence	pos relative to KARD		extended PBM sequence
>UMAY_MADBUB/35-55	PGGSKIEQTSSTPIIDFNKIE	>UMAY_MADBUB||KARD/913-934	QFQPLTPITEATYEFTRYTNAR	-872		PGGSKIEQTSSTPIIDFNKIE
>MMUS_BUB/166-186	QILNQVMMTNSSPEKNSACVP	>MMUS_BUB||KARD/637-658	KGRKLGPIQEKISASLPCPSQP	-465		QILNQVMMTNSSPEKNSACVP
>SCER_MAD/4-24	YAKKRISYMPSSPSQNVINFE	>SCER_MAD/KARD/473-494	KPRQLTPILEMRESNSFSQSKN	-463		YAKKRISYMPSSPSQNVINFE
>ABIS_BUB/198-218	ASNAPSGTSKSSPSSSANIFS	>ABIS_BUB||KARD/629-650	QFNVMTPITERTCEYTMGTTPK	-425		ASNAPSGTSKSSPSSSANIFS
>GLUX_BUB/161-181	AEQSDSRAASSSPRQTSTAAS	>GLUX_BUB||KARD/572-593	QFNVMTPITERTFEFTSTSHST	-405		AEQSDSRAASSSPRQTSTAAS
>LSAL_MADBUB/321-341	HQDEDIQQPASTPCKIGGTAL	>LSAL_MADBUB||KARD/693-714	VIQDLSTIMETSRENDYKSSSS	-366		HQDEDIQQPASTPCKIGGTAL
>SPOM_BUB/185-205	AHPSIHDAPYSSPFPPPRIVL	>SPOM_BUB||KARD/499-520	SELLPSTLQEETATGTTSTTFA	-308		AHPSIHDAPYSSPFPPPRIVL
>GTHE_MADBUB/693-713	SDFFKRAATSSSPTINTKNAQ	>GTHE_MADBUB||KARD/988-1009	LHQHLNTIEEVSVEVSQASDCN	-289		SDFFKRAATSSSPTINTKNAQ
>CNEO_MADBUB/451-471	WERQWHKPGSSTPPKPKPLEQ	>CNEO_MADBUB||KARD/737-758	NINLMTPITERTCEYTTFTQGT	-280		WERQWHKPGSSTPPKPKPLEQ
>CGIG_MADBUB/548-568	QSGNVLQTSTSTPSDRSWLNS	>CGIG_MADBUB||KARD/794-815	DQQNLSPIMEGSSEESDPSAHS	-240		QSGNVLQTSTSTPSDRSWLNS
>FALB_MAD/448-468	HEQAAEVMGASTPLGMQGFAF	>FALB_MAD||KARD/684-705	SVKKLSPIMEASLEDTRSSGSS	-230		HEQAAEVMGASTPLGMQGFAF
>SPUN_MADBUB/391-411	ERRARKYGNFSSPQPTRTREP	>SPUN_MADBUB||KARD/610-631	GLDLMTPITEVSHECDRTLLST	-213		ERRARKYGNFSSPQPTRTREP
>BDEN_MADBUB/514-534	QHNISKAKEISSPTINTKAAM	>BDEN_MADBUB||KARD/718-739	TLDPMTPITEASSELDRTIGGL	-198		QHNISKAKEISSPTINTKAAM
>MLAR_BUB/568-588	SGGSFTIGQRSTPAFKPVRKP	>MLAR_BUB||KARD/720-741	NFNALTPITERTNECTSTIARS	-146		SGGSFTIGQRSTPAFKPVRKP
>AGAM_MAD/539-559	GAQEVFKKEDSTPTPLKAAIV	>AGAM_MAD||KARD/688-709	SHKQLSTIMERTETSTASSSTT	-143		GAQEVFKKEDSTPTPLKAAIV
>SKOW_MADBUB/1070-1090	DNFQRAARMASTPFNPSALFN	>SKOW_MADBUB||KARD/1181-1202	PSTPLSPILERSSEDYHSSKSS	-105		DNFQRAARMASTPFNPSALFN
>ZNEV_MADBUB/830-850	TQAFSCPLFSSTPSVGKFKQL	>ZNEV_MADBUB||KARD/932-953	TAETLGIIMETTGSCKSSSSSS	-96		TQAFSCPLFSSTPSVGKFKQL
>BNAT_MADBUB_B/155-175	AMFKDDTADHSTPAHHAEVPG	>BNAT_MADBUB_B||KARD/255-276	GSSGLAPILETSQEHAAANAFS	-94		AMFKDDTADHSTPAHHAEVPG
>LANA_MADBUB/784-804	SNFAAAARLASTPFNPLGDHP	>LANA_MADBUB||KARD/878-899	SKTGLSPIMEQSDEEVKSSRSH	-88		SNFAAAARLASTPFNPLGDHP
>SPUR_MADBUB/941-961	YSFEVAARMASTPFNDASSLK	>SPUR_MADBUB||KARD/1031-1052	SAGHLSPIMETSAENARSSASS	-84		YSFEVAARMASTPFNDASSLK
>AQUE_MADBUB/736-756	IPGYLSDDPTSTPCGGRRVGL	>AQUE_MADBUB||KARD/817-838	RGQHLDPIQEESRSYCSSSSGS	-75		IPGYLSDDPTSTPCGGRRVGL
>SMIM_MADBUB/705-725	EQFTAATFLSSTPCPGKYNKN	>SMIM_MADBUB||KARD/786-807	ISGRLSAIMETSRDCNSKSSSS	-75		EQFTAATFLSSTPCPGKYNKN
>BFLO_MADBUB/845-865	SSFCTMARLASTPFNSTGPDL	>BFLO_MADBUB||KARD/920-941	PAAALSPIMENSSEEKSQVSSD	-69		SSFCTMARLASTPFNSTGPDL
>NVIT_MADBUB/1011-1031	TETFNRPLIASTPMTNHFKAY	>NVIT_MADBUB||KARD/1086-1107	LGEKLSVIMESTREYVSSSSAS	-69		TETFNRPLIASTPMTNHFKAY
>BMOR_MADBUB/628-648	QVFNFNINDASTPNMSQFKKP	>BMOR_MADBUB||KARD/699-720	QGIGLSVIMEATREYNRNEPKD	-65		QVFNFNINDASTPNMSQFKKP
>WMEL_MADBUB/539-559	VFKDENAAAVSTPAVKSSSGA	>WMEL_MADBUB||KARD/607-628	PINLMTPITERTCEFTTRVDTV	-62		VFKDENAAAVSTPAVKSSSGA
>OBIM_MADBUB/652-672	INQVLCKNMVSTPFHPSTNVF	>OBIM_MADBUB||KARD/713-734	RTTAMSPIKERSNEGTHSSLEN	-55		INQVLCKNMVSTPFHPSTNVF
>FALB_MAD/625-645	CDFNRAAHLASTPFHGVVAQG	>FALB_MAD||KARD/684-705	SVKKLSPIMEASLEDTRSSGSS	-53		CDFNRAAHLASTPFHGVVAQG
>MBRE_MADBUB/666-686	AAPSTESITHSTPFVRPNAAA	>MBRE_MADBUB||KARD/725-746	DDHHLSPIVEASQETSTSSSFT	-53		AAPSTESITHSTPFVRPNAAA
>LOCU_MAD/631-651	CDFLRAAHLASTPFSGGLGQR	>LOCU_MAD||KARD/689-710	MVNKLSPIPEASLEDTRSTASS	-52		CDFLRAAHLASTPFSGGLGQR
>DMAG_MADBUB/796-816	MAFANNLRIQSTPLLHTRHQQ	>DMAG_MADBUB||KARD/853-874	TLRGLSPIDERSREYFSSSGSS	-51		MAFANNLRIQSTPLLHTRHQQ
>LAMPREY_MADBUB/621-641	RQFAQLAPLMSTPFSVCQDTH	>LAMPREY_MADBUB||KARD/678-699	FSHLCSPIVEISNETARSSSSS	-51		RQFAQLAPLMSTPFSVCQDTH
>TADH_MADBUB/600-620	QNFSIATHVTSTPACDQVNIN	>TADH_MADBUB||KARD/657-678	NRPQLSDIIEASNEASSKASSC	-51		QNFSIATHVTSTPACDQVNIN
>CGIG_MADBUB/738-758	QSFAAMARCASTPFSENHEGP	>CGIG_MADBUB||KARD/794-815	DQQNLSPIMEGSSEESDPSAHS	-50		QSFAAMARCASTPFSENHEGP
>HSAP_MAD/623-643	CDFARAARFVSTPFHEIMSLK	>HSAP_MAD||KARD/679-700	SIKKLSPIIEDSREATHSSGFS	-50		CDFARAARFVSTPFHEIMSLK
>LSAL_MADBUB/637-657	EDFSKKAFVSSTPAFGKRFMP	>LSAL_MADBUB||KARD/693-714	VIQDLSTIMETSRENDYKSSSS	-50		EDFSKKAFVSSTPAFGKRFMP
>ACAR_MAD/612-632	CDFIRAAHLASTPFHGIIEQR	>ACAR_MAD||KARD/667-688	FVKKLSPIMEASQEDTRSSSST	-49		CDFIRAAHLASTPFHGIIEQR
>CMIL_MAD/739-759	CDFARAAHLASTPFHCNRLNE	>CMIL_MAD||KARD/793-814	HLKKLSPIQEASDEDGQSSAAT	-48		CDFARAAHLASTPFHCNRLNE
>DMEL_MAD/628-648	FNMFIKSQAVSTPKGTQKQAP	>DMEL_MAD||KARD/680-701	LRKQLSTILETSEHGTQSLATS	-46		FNMFIKSQAVSTPKGTQKQAP
>HSAP_BUB/598-618	GDFTSAAQLASTPFHKLPVES	>HSAP_BUB||KARD/650-671	RDGKFSPIQEKSPKQALSSHMY	-46		GDFTSAAQLASTPFHKLPVES
>MMUS_BUB/585-605	GDFTSAAQLSSTPFHKFPADL	>MMUS_BUB||KARD/637-658	KGRKLGPIQEKISASLPCPSQP	-46		GDFTSAAQLSSTPFHKFPADL
>MMUS_MAD/602-622	CDFARAARLASTPFHEILSSK	>MMUS_MAD||KARD/654-675	IIKKLSPIIEESREATHSSGFS	-46		CDFARAARLASTPFHEILSSK
>NVEC_MADBUB/878-898	TTFSAAAHVASTPFHGGIDPP	>NVEC_MADBUB||KARD/930-951	PGQILSPIFERSEEDYRHDAVD	-46		TTFSAAAHVASTPFHGGIDPP
>XTRO_BUB/629-649	GDFALAARLASTPANKQTEST	>XTRO_BUB||KARD/681-702	KSRKLSPIQEQSPEHSKIHGPV	-46		GDFALAARLASTPANKQTEST
>XTRO_MAD/590-610	CDFVRAAHLASTPFHRARDQS	>XTRO_MAD||KARD/642-663	CIKKLSPILEASQEDTRTSVSS	-46		CDFVRAAHLASTPFHRARDQS
>DRER_MAD_B/366-386	CEFARAAQLASSPFAGVDRQK	>DRER_MAD_B||KARD/414-435	EEKKLSPILEISQEWGGSTFCQ	-42		CEFARAAQLASSPFAGVDRQK
>DRER_BUB/521-541	RDFSLSAHLVSTPLHPHAPHS	>DRER_BUB||KARD/568-589	QPTKLSPIMEQSPAEEKPAECS	-41		RDFSLSAHLVSTPLHPHAPHS
>ACYR_MADBUB/728-748	TKAFAFLLSSSTPLAPGRTKA	>ACYR_MADBUB||KARD/775-796	LGKNLSMILEASKERNSSTSSG	-41		TKAFAFLLSSSTPLAPGRTKA
>BDEN_MADBUB/672-692	PTSENSLLMHSTPYSSVRSGD	>BDEN_MADBUB||KARD/718-739	TLDPMTPITEASSELDRTIGGL	-40		PTSENSLLMHSTPYSSVRSGD
>SPUN_MADBUB/564-584	GSRLGMPSAHSTPYHGRYTDE	>SPUN_MADBUB||KARD/610-631	GLDLMTPITEVSHECDRTLLST	-40		GSRLGMPSAHSTPYHGRYTDE
>TRUB_BUB/566-586	TDFAMLAQCVSTPFAFKTPHS	>TRUB_BUB||KARD/610-631	QPKKLSPIMEQSPAEETAISHM	-38		TDFAMLAQCVSTPFAFKTPHS
>PCAR_MADBUB/487-507	NENLSSYNIPSTPSNDNASTS	>PCAR_MADBUB||KARD/515-536	INPMASITEDIELILPNQFELP	-22		NENLSSYNIPSTPSNDNASTS
>AGAM_MAD/664-684	DENAVPLVDHSTPPSVSSGCN	>AGAM_MAD||KARD/688-709	SHKQLSTIMERTETSTASSSTT	-18		DENAVPLVDHSTPPSVSSGCN
>CELE_BUB/516-536	FKPSRGNFVTSTPAQGVHLVN	>CELE_BUB/530-549	QGVHLVNIDEYFGNKEEESTHE	-8		FKPSRGNFVTSTPAQGVHLVN
>CMER_MADBUB/1333-1353	EASSTLSSSLSSPCQHAAAVQ	>CMER_MADBUB||KARD/1320-1341	CSAPLSPIPEGHEEASSTLSSS	19		EASSTLSSSLSSPCQHAAAVQ
>DMEL_MAD/703-723	TTTKSTITSTSSPGSNAVSKL	>DMEL_MAD||KARD/680-701	LRKQLSTILETSEHGTQSLATS	29		TTTKSTITSTSSPGSNAVSKL
>TADH_MADBUB/681-701	STGSRANIGFSTPSDQRVDIV	>TADH_MADBUB||KARD/657-678	NRPQLSDIIEASNEASSKASSC	30		STGSRANIGFSTPSDQRVDIV
>CGLA_BUB/520-540	DKPSSVIPSQSSPFISQPIPK	>CGLA_BUB||KARD/495-516	LPEFMTPIKETARTLLPRNKIK	31		DKPSSVIPSQSSPFISQPIPK
>PCAR_MADBUB/541-561	IGYNEMEEPVSSPFQESVSFN	>PCAR_MADBUB||KARD/515-536	INPMASITEDIELILPNQFELP	32		IGYNEMEEPVSSPFQESVSFN
>AGOS_MADBUB/563-583	SDAPSMNTAESSPFFTQPQEE	>AGOS_MADBUB||KARD/532-553	LQDYMTPIQERSESTFRLIASQ	37		SDAPSMNTAESSPFFTQPQEE
>TDEF_MADBUB/563-583	EDENLRDELYSSPFIEHPPPR	>TDEF_MADBUB||KARD/532-553	GFDLMTPITEDTENLQISALRS	37		EDENLRDELYSSPFIEHPPPR
>KLAC_MADBUB/565-585	KSTNSVNTAESSPFLTQPQRL	>KLAC_MADBUB||KARD/533-554	LQDYMTPIQERTEPNFKTLLSQ	38		KSTNSVNTAESSPFLTQPQRL
>BMOR_MADBUB/734-754	SQKMHKNLYVSSPEQAQIPPS	>BMOR_MADBUB||KARD/699-720	QGIGLSVIMEATREYNRNEPKD	41		SQKMHKNLYVSSPEQAQIPPS
>SCER_BUB/585-605	QTQLTSTTIQSSPFLTQPEPQ	>SCER_BUB||KARD/545-566	KADYMTPIKETTETDVVPIIQT	46		QTQLTSTTIQSSPFLTQPEPQ
>GTHE_MADBUB/1029-1049	SCSSSLHFSSSSPAPLLSSAL	>GTHE_MADBUB||KARD/988-1009	LHQHLNTIEEVSVEVSQASDCN	47		SCSSSLHFSSSSPAPLLSSAL
>NCRA_MADBUB/767-788	NEDEDMLEPESSPLREIPEED	>NCRA_MADBUB||KARD/705-726	RLPFMTPITERTEFSSLDVTYH	68		NEDEDMLEPESSPLREIPEED
>MLEI_MADBUB/867-887	TTATIHAKPISSPNPEFKEPL	>MLEI_MADBUB||KARD/798-819	NKKQLTPILEKSGESNCSSVDS	75		TTATIHAKPISSPNPEFKEPL
>CTEL_MADBUB/866-886	IELHPNFHSMSSPMPHFAPHK	>CTEL_MADBUB||KARD/763-784	NGHKLSPIDERSEESSLGSSNG	109		IELHPNFHSMSSPMPHFAPHK
>CMER_MADBUB/1497-1517	GHMQSSSAGKSSPAVYYLVER	>CMER_MADBUB||KARD/1320-1341	CSAPLSPIPEGHEEASSTLSSS	183		GHMQSSSAGKSSPAVYYLVER
>LSAL_MADBUB/890-910	DSMFQSTCDISTPNLEISNIG	>LSAL_MADBUB||KARD/693-714	VIQDLSTIMETSRENDYKSSSS	203		DSMFQSTCDISTPNLEISNIG
>MBRE_MADBUB/666-686	AAPSTESITHSTPFVRPNAAA	>MBRE_MADBUB||KARD/459-480	PAQNMSTILEQTEESISTERGA	213		AAPSTESITHSTPFVRPNAAA
>ABIS_MAD/249-269	PSSSSISRSVSTPLPMSSSSN	none
>ABIS_MAD/409-429	KDDTATRDTISSPVVDAGLTD	none
>ACAR_BUB/678-698	KDFARAAHLASTPFSGISGHT	none
>ACEY_BUB/321-341	DKKLERGIVTSTPAHPLSHPP	none
>AGAM_BUB/1348-1368	FHYGGGGSNCSTPVRRTQTSV	none
>AGAM_BUB/1380-1400	GTGGGAFSKTSTPVASFRFLR	none
>AGAM_BUB/299-319	PQASSEEHYHSSPANAACQQG	none
>AGAM_BUB/749-769	YGHNSPAQHLSTPEAHASRPN	none
>AGAM_BUB/777-797	QTPPNHAMYPSSPGQQHPHQN	none
>AGAM_BUB/994-1014	EQIEASTIRFSTPAENGTSRK	none
>ALAI_BUB/431-451	KLNQPIPKTDSTPRAVRTATK	none
>BHOM_MADBUB/358-378	EDSKNRAESESTPRMRRLDWS	none
>BMAL_BUB/494-514	NKMAKTGAVTSTPASNFAPPI	none
>CCOR_MADBUB/328-348	LLGNSHSSLFSTPSLLNSSSF	none
>CCOR_MADBUB/661-681	GSYINMFNRDSSPDTGFVVYR	none
>CMIL_BUB/650-670	QDFAFATHLASTPFHGVQKQP	none
>COWC_MADBUB/243-263	AGQQLVGSPVSTPAATKASFS	none
>COWC_MADBUB/409-429	LKIDDESQPQSSPATEPGELM	none
>COWC_MADBUB/464-484	SAVLDENQQDSTPTSPLARPS	none
>COWC_MADBUB/528-548	HSGSFSVSQPSTPIAPASKRE	none
>CSUB_MADBUB/528-548	RSPASDAMDISSPVQSPAARA	none
>CSUB_MADBUB/622-642	DGSSQPRTQPSSPAFERSLSG	none
>CVAR_MADBUB/813-833	TAGCPSGGPGSSPRAARKRPL	none
>DDIS_MADBUB/588-608	SSSLQLNNVPSSPNPFTESTL	none
>DHAN_MADBUB/516-536	DTNVQGDSVQSSPFIERPSSS	none
>DMEL_BUB/596-616	HFHPYMLGQTSTPKSEANGYR	none
>EHUX_MADBUB/1127-1147	PGASRTIDLGSSPELFKRLRP	none
>ESIL_MAD/571-591	QEPHAAQTQASSPTAVEMDIC	none
>FALB_BUB/142-162	ANLLAPPKGVSSPNPCKNQGL	none
>FALB_BUB/595-615	RDFARAAQLMSTPFNHLAAPS	none
>LOCU_BUB/532-552	RDFALSAQIASTPFHSRASLP	none
>MPOL_MADBUB/476-496	VQSEGQVTIKSSPCTSIPSTP	none
>MPOL_MADBUB/484-504	IKSSPCTSIPSTPMLVETDTD	none
>MPOL_MADBUB/502-522	DTDTVQSVRDSSPKNGDIILD	none
>MPOL_MADBUB/888-908	VEEASITVEGSSPVLAGICLD	none
>NGAD_MADBUB/442-462	MSPPGPTPAPSSPAATACHAD	none
>NGAD_MADBUB/509-529	SSGKASPRPSSSPSAPPTMTF	none
>NGRU_MAD/1-16	xxxxMTFSVYSSPSTSCSPSS	none
>NGRU_MAD/147-167	LMTASNNVNACSTPMSPTGMF	none
>OLUC_MADBUB/268-288	LSGPTRGATQSTPQAQTSNAQ	none
>OLUC_MADBUB/718-738	RPARRPLGLRSTPNTEFREST	none
>OLUC_MADBUB/727-747	RSTPNTEFRESTPRISSMKKR	none
>OSAT_BUB_A/796-816	ARSHGQHGACSSPHAVDGMTG	none
>OTAU_MADBUB/712-732	HSARRVKGLKSTPTAGLREAT	none
>PPAT_BUB/868-888	QPSQYSPIVCSTPSKSITTFK	none
>PPAT_MAD/429-449	PHPAAHHPAVSSPRSSAEKAK	none
>PSTI_MAD/209-229	KRMVLCAPSASSPPSPPRETT	none
>PSTI_MAD/418-438	VTDSVMKVKRSTPSENPGLGT	none
>PTRI_MADBUB/285-305	ENSGFSGFNDSTPGEDAIQTR	none
>SARC_MADBUB/622-642	AAHSVEADARSSPTPALAPSG	none
>TTRA_MADBUB/579-599	ANRLPQPQFPSTPSSDTKRAT	none
>YLIP_MADBUB/351-371	AKTTTIMVKDSSPTGPRPATP	none
>YLIP_MADBUB/476-496	GKTPYRYDKNSTPYSESPAYE	none

## Sheet: KARD (no PBMs)
PBM position	PBM sequence	KARD position	KARD sequence
none		>CINT_MADBUB||KARD/746-767	GVVKLSPILEATNEYEKSMSTK
none		>EGLA_MADBUB||KARD/733-754	QFDVMTPITERTFEFTHALDTP
none		>PCAU_MADBUB||KARD/874-895	GPTDLSPIIETSMENAKSSSSS
none		>PSTI_BUB/683-704	RPPGLGAIREDDEEEERSESPP
none		>RIRR_MADBUB||KARD/606-627	FFDPMTPIQETSREYKTTPFYT
none		>RSOL_MADBUB||KARD/812-833	HFNVMTPITERTCEFTTTLRAA
none		>SROS_MADBUB||KARD/781-802	RATMLSPILEASHEISSSASFL

## Sheet: Species abbreviations
Abbreviation	Species name
AANO	Aureococcus anophagefferens
ABIS	Agaricus bisporus
ACAR	Anolis carolinensis
ACAS	Acanthamoeba castellanii
ACEY	Ancylostoma ceylanicum
ACOE	Aquilegia coerulea
ACYR	Acyrthrosiphon pisum
AGAM	Anopheles gambiae
AGOS	Ashbya gossipii
AKER	Aplanochytrium kerguelense
ALAI	Albugo laibachii Nc
ALIM	Aurantiochytrium limacinum
AQUE	Amphimedon queenslandica
ATHA	Arabidopsis thaliana
ATRI	Amborella trichopoda
BDEN	Batrachochytrium dendrobatidis
BFLO	Branchiostoma floridae
BHOM	Blastocystis hominis
BMAL	Brugia maly
BMOR	Bombyx mori
BNAT	Bigelowiella natans
BPRA	Bathycoccus prasinos
CCOR	Conidiobolus coronatus
CELE	Caenorhabditis elegans
CGIG	Crassostrea gigas
CGLA	Candida glabrata
CINT	Ciona intestinales
CMER	Cyanidioschyzon merolae
CMIL	Callorhinchus milii
CNEO	Cryptococcus neoformans
COWC	Capsaspora owczarzaki
CPAR	Cyanophora paradoxa
CREI	Chlamydomonas reinhardtii
CSUB	Coccomyxa subellipsoidea
CTEL	Capitella teleta
CVAR	Chlorella variabilis
DDIS	Dictyostelium discoideum
DHAN	Debaryomyces hansenii
DMAG	Daphnia magna
DMEL	Drosophila melanogaster
DRER	Danio rerio
EGLA	Exidia glandulosa
EHUX	Emiliania huxleyi
EINT	Encephalitozoon intestinalis
ESIL	Ectocarpus siliculosus
FALB	Ficedula albicollis
GLUX	Gymnopus luxurians
GSUL	Galdieria sulphuraria
GTHE	Guillardia theta
HPAR	Hyaloperonospora parasitica
HSAP	Homo sapiens
KFLA	Klebsormidium flaccidum
KLAC	Kluyveromyces lactis
LAMPREY	Petromyzon marinus
LANA	Lingula anatina
LOCU	Lepisosteus oculatus
LSAL	Lepeophtheirus salmonis
MBRE	Monosiga brevicollis
MCIR	Mucor circinelloides
MELO	Mortierella elongata
MLAR	Melampsora larici-populina
MLEI	Mnemiopsis leidiyi
MMUS	Mus musculus
MPOL	Marchantia polymorpha
MSPE	Micromonas species
MVER	Mortierella verticillata
NCRA	Neurospora crassa
NGAD	Nannochloropsis gaditana
NGRU	Naegleria gruberi
NVEC	Nematostella vectensis
NVIT	Nasonia vitripennis
OBIM	Octopus bimaculoides
OLUC	Ostreococcus lucimarinus
OSAT	Oryza sativa japonica
OTAU	Ostreococcus tauri
PBLA	Phycomyces blakesleeanus
PBRA	Plasmodiophora brassicae
PCAR	Pneumocystis carinii
PCAU	Priapulus caudatus
PINF	Phythophthora infestans
PPAL	Polysphondylium palidum
PPAT	Physcomitrella patens
PPUR	Porphyridium purpureum
PSTI	Punctularia strigosozonata
PTRI	Phaeodactylum tricornutum
RIRR	Rhizophagus irregularis
RMIC	Rhizopus microsporus
RSOL	Rhizoctonia solani
SARC	Sphaeroforma arctica
SBAT	Soboliphyme baturini
SCER	Saccharomyces cerevisiae
SKOW	Saccoglossus kowalevskii
SMAN	Schistosoma mansoni
SMIM	Stegodyphus mimosarum
SMIN	Symbiodinium minutum
SMOE	Selaginella moellendorffii
SPOM	Schizosaccharomyces pombe
SPUN	Spizellomyces punctatus
SPUR	Strongylocentrotus purpuratus
SROS	Salpingoeca rosetta
TADH	Trichoplax adhaerens
TDEF	Taphrina deformans
TPSE	Thalassiosira pseudonana
TRUB	Takifugu rubripes
TTRA	Thecamonas trahens
UMAY	Ustilago maydis
VCAR	Volvox carteri
WMEL	Wallemia mellicola
XTRO	Xenopus tropicalis
YLIP	Yarrowia lipolytica
ZNEV	Zootermopsis nevadensis
